# Supplementary material for: Traumatic Anterior Hip Dislocation in the Elderly: Description and Review of a Rare Trauma
Source: Case Rep Orthop. 2023 May 17;2023:3100256. doi: 10.1155/2023/3100256 (PMC10208754; doi:10.1155/2023/3100256)
Supplement: Supplementary Materials — The supplemental files “review methodology,” as well as the flowchart, summarize the review of the literature that we conducted. The search terms are detailed, as well as the number of articles the search yielded, and how the unrelated studies were excluded to give the final articles referenced in our study. [file 3100256.f1.zip]

Archive with 2 entries (2 files):
- Review of literature - flowchart.docx
- THD review methodology V2.docx
